# Supplementary material for: ﻿Updated checklist, habitat affinities, and changes over time of the Indiana (USA) caddisfly fauna (Insecta, Trichoptera)
Source: Zookeys. 2024 Oct 25;1216:201–18. doi: 10.3897/zookeys.1216.129914 (PMC11530762; doi:10.3897/zookeys.1216.129914)
Supplement: Supplementary material 1 — Summary of our collection data by ecological regions and habitat types [file zookeys-1216-201_article-129914__-s001.xlsx]

## Sheet: Summary data
Area of categories, collecting effort, and caddisfly species richness of the drainage, ecoregion, Pleistocene glacial maximum, and waterbody type sampling units of Indiana.
Watershed, ecoregion, and glacial maximum based on Figure 1. Waterbody types: small streams = 1st–2nd order, medium rivers = 3rd–4th, large river ≥5th, unknown = georeferenced collections not near a particular body of water.
Collections were of unknown effort whereas samples were obtained using ultraviolet light traps of ~2 h duration.
Category	Classification	IN area (km2)	Collections before 1983	Collections after 2005	Samples after 2005	Species before 1983	Species after 2005	Total species
Drainage basin	Kankakee	7550	69	10	11	68	50	78
	Lake Michigan	5702	92	42	62	98	129	145
	Maumee	3206	18	3	13	13	65	68
	Ohio	14927	125	30	34	78	102	124
	Wabash	29880	264	84	31	132	101	146
	White	32595	143	42	43	108	118	144
Ecoregion	Central Plains	50434	318	81	63	142	125	160
	Mixed Wood Plains	13313	217	59	69	115	129	155
	Southeastern Plains	30235	176	71	62	125	123	159
Glacial maximum	Wisconsin	59248	503	142	119	161	151	185
	Illinoian	23034	114	41	42	93	113	133
	Unglaciated	11622	94	28	33	85	102	134
Waterbody type	Small stream	N/A	125	100	56	100	129	156
	Medium river	N/A	105	40	75	98	134	150
	Large river	N/A	191	52	36	113	111	134
	Lake or reservoir	N/A	110	4	27	80	92	116
	unknown	N/A	180	15	0	103	13	106
