# Supplementary material for: ﻿Updated checklist, habitat affinities, and changes over time of the Indiana (USA) caddisfly fauna (Insecta, Trichoptera)
Source: Zookeys. 2024 Oct 25;1216:201–18. doi: 10.3897/zookeys.1216.129914 (PMC11530762; doi:10.3897/zookeys.1216.129914)
Supplement: Supplementary material 2 — Historical (before 1983), recent (after 2005), and combined species occurrence records for the 219 known Indiana caddisfly species [file zookeys-1216-201_article-129914__-s002.xlsx]

## Sheet: Historical species records
			Occurrence records per ecoregion				Occurrence records per glacial maximum					Occurrence records per watershed							Occurrence records per habitat type
Family	Species (191)	Central plains	Mixed Wood Plains	Southeastern Plains		Wisconsin	Illinoian	Unglaciated		Kankakee	Lake Michigan	Maumee	Ohio	Wabash	White		Small stream	Medium river	Large river	Lake or reservoir	unknown
Brachycentridae	Brachycentrus lateralis (Say) 1823	0	1	0		1	0	0		0	1	0	0	0	0		0	0	0	0	1
Brachycentridae	Brachycentrus numerosus (Say) 1823	2	7	0		9	0	0		2	3	0	0	4	0		2	3	4	0	0
Brachycentridae	Micrasema rusticum (Hagen) 1868	0	2	1		2	0	1		0	2	0	1	0	0		0	1	2	0	0
Brachycentridae	Micrasema scotti Ross 1947	0	0	2		0	1	1		0	0	0	0	0	2		2	0	0	0	0
Dipseudopsidae	Phylocentropus lucidus Hagen (1961)	0	0	1		0	1	0		0	0	0	0	1	0		0	0	1	0	0
Dipseudopsidae	Phylocentropus placidus (Banks) 1905	0	1	2		1	1	1		0	1	0	1	0	1		2	0	0	0	1
Glossosomatidae	Agapetus gelbae Ross 1947	0	0	2		0	1	1		0	0	0	0	0	2		2	0	0	0	0
Glossosomatidae	Agapetus illini Ross 1938	0	0	1		0	0	1		0	0	0	0	0	1		1	0	0	0	0
Glossosomatidae	Glossosoma intermedium (Klapálek) 1892	1	1	1		2	1	0		0	1	0	0	1	1		1	1	0	0	1
Glossosomatidae	Glossosoma nigrior Banks 1911	1	0	0		1	0	0		0	0	0	0	1	0		0	0	0	0	1
Glossosomatidae	Protoptila erotica Ross 1938	1	0	0		1	0	0		0	0	0	0	1	0		0	0	1	0	0
Glossosomatidae	Protoptila maculata (Hagen) 1861	3	3	1		6	0	1		0	3	0	1	3	0		0	3	4	0	0
Glossosomatidae	Protoptila palina Ross 1941	0	1	0		1	0	0		0	0	0	0	1	0		0	1	0	0	0
Glossosomatidae	Protoptila tenebrosa (Walker) 1852	0	0	1		0	0	1		0	0	0	0	0	1		0	0	1	0	0
Goeridae	Goera stylata Ross 1938	0	0	1		0	0	1		0	0	0	0	0	1		1	0	0	0	0
Helicopsychidae	Helicopsyche borealis (Hagen) 1861	12	11	7		22	6	2		0	5	0	1	17	7		9	11	7	2	1
Hydropsychidae	Cheumatopsyche analis (Banks) 1908	22	14	8		32	6	6		6	5	0	7	15	11		7	11	6	6	14
Hydropsychidae	Cheumatopsyche aphanta Ross 1938	2	1	0		3	0	0		0	1	0	0	2	0		0	1	2	0	0
Hydropsychidae	Cheumatopsyche burksi Ross 1941	0	0	2		0	1	1		0	0	0	1	0	1		0	0	1	1	0
Hydropsychidae	Cheumatopsyche campyla Ross 1938	15	12	10		25	6	6		1	6	0	4	15	11		3	7	19	2	6
Hydropsychidae	Cheumatopsyche lasia Ross 1938	1	0	0		1	0	0		0	0	0	0	1	0		0	0	0	0	1
Hydropsychidae	Cheumatopsyche minuscula (Banks) 1907	0	1	0		1	0	0		0	0	0	0	1	0		0	1	0	0	0
Hydropsychidae	Cheumatopsyche oxa Ross 1938	11	5	8		16	2	6		1	2	1	4	9	7		7	6	2	2	7
Hydropsychidae	Cheumatopsyche pasella Ross 1941	4	3	2		7	2	0		2	3	0	1	2	1		1	1	6	0	1
Hydropsychidae	Cheumatopsyche sordida (Hagen) 1861	2	1	1		3	0	1		0	1	0	0	2	1		0	0	3	1	0
Hydropsychidae	Cheumatopsyche speciosa (Banks) 1904	2	2	3		4	2	1		1	2	0	0	1	3		0	0	3	1	3
Hydropsychidae	Diplectrona metaqui Ross 1970	1	0	1		1	0	1		0	0	0	0	1	1		2	0	0	0	0
Hydropsychidae	Diplectrona modesta Banks 1908	12	0	14		11	4	11		0	0	0	9	10	7		21	1	1	1	2
Hydropsychidae	Homoplectra doringa (Milne)	0	0	3		0	3	0		0	0	0	0	0	3		2	1	0	0	0
Hydropsychidae	Hydropsyche aerata Ross 1938	3	1	2		4	1	1		1	0	0	0	3	2		0	0	5	0	1
Hydropsychidae	Hydropsyche alternans (Walker) 1852	1	1	0		1	1	0		0	1	0	0	1	0		0	1	0	0	1
Hydropsychidae	Hydropsyche arinale Ross 1938	0	1	0		1	0	0		0	1	0	0	0	0		0	0	0	0	1
Hydropsychidae	Hydropsyche betteni Ross 1938	16	10	5		23	6	2		5	8	0	5	7	6		10	9	3	3	6
Hydropsychidae	Hydropsyche bronta Ross 1938	13	4	0		17	0	0		2	3	1	2	9	0		3	7	2	2	3
Hydropsychidae	Hydropsyche cheilonis Ross 1938	12	0	2		12	1	1		1	0	0	2	9	2		0	6	5	1	2
Hydropsychidae	Hydropsyche cuanis Ross 1938	1	5	2		6	1	1		0	3	0	1	3	1		1	4	3	0	0
Hydropsychidae	Hydropsyche depravata Hagen 1861	4	0	1		4	0	1		0	0	0	1	4	0		0	3	1	0	1
Hydropsychidae	Hydropsyche dicantha Ross 1938	7	0	2		5	4	0		0	0	0	4	3	2		1	3	3	1	1
Hydropsychidae	Hydropsyche frisoni Ross 1938	1	0	3		1	2	1		0	0	0	1	1	2		0	1	3	0	0
Hydropsychidae	Hydropsyche hageni Banks 1905	1	0	0		1	0	0		0	0	0	0	1	0		0	0	1	0	0
Hydropsychidae	Hydropsyche incommoda Hagen 1861	14	14	17		26	13	6		6	8	1	6	12	12		5	9	22	1	8
Hydropsychidae	Hydropsyche morosa Hagen 1861	2	1	0		3	0	0		2	0	1	0	0	0		0	1	2	0	0
Hydropsychidae	Hydropsyche phalerata Hagen 1861	6	5	2		11	1	1		0	4	0	1	7	1		1	1	6	0	5
Hydropsychidae	Hydropsyche scalaris Hagen 1861	1	3	1		4	1	0		0	2	1	0	1	1		1	1	1	0	2
Hydropsychidae	Hydropsyche simulans Ross 1938	13	3	11		13	9	5		1	2	1	2	10	11		2	7	16	0	2
Hydropsychidae	Hydropsyche slossonae Banks 1905	5	2	1		7	1	0		0	1	0	0	6	1		4	1	1	0	2
Hydropsychidae	Hydropsyche sparna Ross 1938	8	9	0		16	1	0		1	7	0	2	7	0		3	8	4	1	1
Hydropsychidae	Hydropsyche valanis Ross 1938	5	2	1		7	0	1		0	1	0	1	3	3		1	1	2	1	3
Hydropsychidae	Macrostemum carolina (Banks) 1909	1	4	5		5	4	1		1	1	0	0	5	3		0	1	9	0	0
Hydropsychidae	Macrostemum transversum (Walker) 1852	0	0	2		0	1	1		0	0	0	0	0	2		0	0	2	0	0
Hydropsychidae	Macrostemum zebratum (Hagen) 1861	6	6	2		12	0	2		1	3	0	2	8	0		2	0	7	2	3
Hydropsychidae	Potamyia flava (Hagen) 1861	19	5	22		22	14	10		2	3	0	9	15	17		6	9	16	4	11
Hydroptilidae	Agraylea multipunctata Curtis 1834	1	3	1		4	0	1		0	1	0	1	3	0		0	2	0	3	0
Hydroptilidae	Dibusa angata Ross 1939	0	0	1		0	1	0		0	0	0	0	0	1		1	0	0	0	0
Hydroptilidae	Hydroptila ajax Ross 1938	2	0	0		2	0	0		0	0	0	0	0	2		1	0	1	0	0
Hydroptilidae	Hydroptila albicornis Hagen 1861	0	0	1		0	0	1		0	0	0	0	0	1		0	0	1	0	0
Hydroptilidae	Hydroptila amoena Ross 1938	0	0	1		0	0	1		0	0	0	1	0	0		1	0	0	0	0
Hydroptilidae	Hydroptila angusta Ross 1938	2	1	5		3	3	2		0	0	0	0	2	6		1	1	6	0	0
Hydroptilidae	Hydroptila armata Ross 1938	5	2	0		7	0	0		1	1	0	1	3	1		2	2	1	2	0
Hydroptilidae	Hydroptila consimilis Morton 1905	4	0	2		4	1	1		0	0	0	1	2	3		1	1	2	1	1
Hydroptilidae	Hydroptila delineata Morton 1905	0	2	0		2	0	0		0	1	0	0	1	0		0	0	2	0	0
Hydroptilidae	Hydroptila grandiosa Ross 1938	3	1	1		4	0	1		1	1	0	1	1	1		1	2	2	0	0
Hydroptilidae	Hydroptila hamata Morton 1905	0	0	1		0	0	1		0	0	0	0	0	1		0	0	1	0	0
Hydroptilidae	Hydroptila jackmanni Blickle 1963	0	0	1		0	0	1		0	0	0	1	0	0		1	0	0	0	0
Hydroptilidae	Hydroptila perdita Morton 1905	8	0	2		7	3	0		1	0	0	2	4	3		2	2	4	1	1
Hydroptilidae	Hydroptila spatulata Morton 1905	1	1	1		2	0	1		0	1	0	0	1	1		0	0	3	0	0
Hydroptilidae	Hydroptila vala Ross 1938	0	0	1		0	0	1		0	0	0	1	0	0		1	0	0	0	0
Hydroptilidae	Hydroptila waubesiana Betten 1934	6	7	3		12	2	2		3	3	0	0	6	4		3	3	8	2	0
Hydroptilidae	Mayatrichia ayama Mosely 1937	1	0	0		1	0	0		0	0	0	0	1	0		0	1	0	0	0
Hydroptilidae	Neotrichia minutisimella (Chambers) 1873	0	0	1		0	0	1		0	0	0	0	0	1		0	0	1	0	0
Hydroptilidae	Ochrotrichia eliaga (Ross) 1941	0	0	3		0	0	3		0	0	0	0	0	3		3	0	0	0	0
Hydroptilidae	Ochrotrichia riesi Ross 1944	0	0	1		0	0	1		0	0	0	0	0	1		1	0	0	0	0
Hydroptilidae	Ochrotrichia tarsalis (Hagen) 1861	1	2	3		3	1	2		0	1	0	0	2	3		2	1	3	0	0
Hydroptilidae	Ochrotrichia wojcickyi Blickle 1963	1	0	0		1	0	0		1	0	0	0	0	0		0	0	0	0	1
Hydroptilidae	Ochrotrichia xena (Ross) 1938	0	0	3		0	1	2		0	0	0	0	0	3		3	0	0	0	0
Hydroptilidae	Orthotrichia aegerfasciella (Chambers) 1873	3	2	0		5	0	0		0	2	0	1	2	0		0	1	1	3	0
Hydroptilidae	Orthotrichia cristata Morton 1905	3	1	1		4	1	0		0	1	0	1	1	2		1	2	0	2	0
Hydroptilidae	Oxyethira coercens Morton 1905	2	0	0		2	0	0		2	0	0	0	0	0		0	1	1	0	0
Hydroptilidae	Oxyethira forcipata Mosely 1934	0	0	0		0	0	0		0	0	0	0	0	0		0	0	0	0	0
Hydroptilidae	Oxyethira grisea Betten 1834	0	1	0		1	0	0		0	0	0	0	1	0		1	0	0	0	0
Hydroptilidae	Oxyethira pallida (Banks) 1904	4	2	1		5	2	0		1	0	0	1	3	2		1	0	3	3	0
Hydroptilidae	Stactobiella delira (Ross) 1938	0	0	1		0	0	1		0	0	0	1	0	0		1	0	0	0	0
Lepidostomatidae	Lepidostoma liba Ross 1941	3	0	0		3	0	0		0	0	0	1	2	0		0	0	2	0	1
Lepidostomatidae	Lepidostoma sommermanae Ross 1946	2	0	0		2	0	0		0	0	0	0	2	0		1	0	0	0	1
Leptoceridae	Ceraclea alagma (Ross) 1938	1	3	0		4	0	0		0	2	0	0	2	0		0	0	1	2	1
Leptoceridae	Ceraclea ancylus (Vorhies) 1909	4	1	1		3	2	1		1	0	0	3	2	0		1	2	2	0	1
Leptoceridae	Ceraclea annulicornis (Stephens) 1836	1	0	0		1	0	0		1	0	0	0	0	0		0	0	1	0	0
Leptoceridae	Ceraclea cancellata (Betten) 1934	5	4	5		10	3	1		1	3	0	1	5	4		0	0	9	2	3
Leptoceridae	Ceraclea diluta (Hagen) 1861	0	6	0		6	0	0		1	3	0	0	2	0		0	0	0	4	2
Leptoceridae	Ceraclea flava (Banks) 1904	0	2	1		2	0	1		0	0	0	0	2	1		0	0	3	0	0
Leptoceridae	Ceraclea maculata (Banks) 1899	13	4	7		16	6	2		2	1	0	4	12	5		2	7	12	0	3
Leptoceridae	Ceraclea mentiea (Walker ) 1852	0	0	1		0	1	0		0	0	0	0	0	1		0	0	1	0	0
Leptoceridae	Ceraclea ophioderus (Ross) 1938	0	1	0		1	0	0		0	1	0	0	0	0		0	0	1	0	0
Leptoceridae	Ceraclea resurgens (Walker) 1852	0	3	1		3	1	0		1	1	0	0	1	1		1	0	0	1	2
Leptoceridae	Ceraclea spongillovorax (Resh) 1974	1	0	1		1	0	1		0	0	0	1	1	0		0	1	1	0	0
Leptoceridae	Ceraclea tarsipunctata (Vorhies) 1909	6	6	7		12	4	3		2	5	0	2	5	5		2	4	6	3	4
Leptoceridae	Ceraclea transversa (Hagen) 1861	10	4	5		10	5	4		1	3	0	6	3	6		2	6	5	3	3
Leptoceridae	Leptocerus americanus (Banks) 1899	9	8	3		18	1	1		5	5	0	1	7	2		1	3	6	5	5
Leptoceridae	Mystacides interjecta (Banks) 1914	2	2	0		4	0	0		0	1	0	0	2	1		0	0	0	3	1
Leptoceridae	Mystacides sepulchralis (Walker) 1852	2	11	0		12	1	0		1	6	0	0	5	1		1	4	2	4	2
Leptoceridae	Nectopsyche albida (Walker) 1852	2	2	0		4	0	0		0	2	0	0	2	0		0	0	0	3	1
Leptoceridae	Nectopsyche candida (Hagen) 1861	13	4	10		17	6	4		3	1	0	4	10	9		3	2	16	3	3
Leptoceridae	Nectopsyche diarina (Ross) 1944	6	6	2		12	2	0		4	3	0	0	4	3		4	3	5	0	2
Leptoceridae	Nectopsyche exquisita (Walker) 1852	5	3	0		8	0	0		0	3	0	0	5	0		0	0	5	1	2
Leptoceridae	Nectopsyche pavida (Hagen) 1861	2	3	1		5	0	1		1	3	0	1	1	0		0	3	3	0	0
Leptoceridae	Oecetis avara (Banks) 1895	3	3	1		6	1	0		0	3	0	0	2	2		0	2	4	0	1
Leptoceridae	Oecetis cinerascens (Hagen) 1861	6	13	8		19	3	5		2	7	1	5	7	5		4	7	3	9	4
Leptoceridae	Oecetis ditissa Ross 1966	2	0	6		0	4	4		0	0	0	4	0	4		3	1	2	2	0
Leptoceridae	Oecetis immobilis (Hagen 1861)	3	5	1		7	1	1		1	3	0	2	3	0		1	2	0	5	1
Leptoceridae	Oecetis inconspicua (Walker) 1852	16	16	14		30	9	7		2	8	0	9	15	12		5	13	10	12	6
Leptoceridae	Oecetis nocturna Ross 1966	5	2	7		6	4	4		0	1	1	5	3	4		0	4	5	4	1
Leptoceridae	Oecetis ochracea Curtis 1825	1	0	1		2	0	0		0	1	0	0	0	1		0	0	0	1	1
Leptoceridae	Oecetis osteni Milne 1934	3	8	1		12	0	0		2	3	0	0	6	1		0	1	1	7	3
Leptoceridae	Oecetis persimilis (Banks) 1907	2	3	2		4	2	1		1	3	0	1	0	2		1	3	2	0	1
Leptoceridae	Setodes oligius (Ross) 1938	2	1	0		2	1	0		0	1	0	1	1	0		0	1	1	1	0
Leptoceridae	Triaenodes abus Milne 1935	1	0	0		1	0	0		1	0	0	0	0	0		0	0	1	0	0
Leptoceridae	Triaenodes flavescens Banks 1900	1	2	0		3	0	0		0	0	0	0	3	0		0	0	2	1	0
Leptoceridae	Triaenodes ignitus (Walker) 1852	1	2	0		3	0	0		0	2	0	0	1	0		0	1	0	1	1
Leptoceridae	Triaenodes injustus (Hagen) 1861	3	6	3		9	3	0		1	2	0	1	5	3		1	3	3	4	1
Leptoceridae	Triaenodes marginatus Sibley 1926	1	2	0		3	0	0		1	1	0	0	1	0		0	0	0	1	2
Leptoceridae	Triaenodes melacus Ross 1947	1	0	0		1	0	0		0	0	0	0	1	0		0	0	0	1	0
Leptoceridae	Triaenodes nox Ross 1941	2	1	0		3	0	0		1	1	0	1	0	0		0	1	0	2	0
Leptoceridae	Triaenodes tardus Milne 1934	6	6	5		11	3	3		2	0	0	4	8	3		3	3	2	7	2
Limnephilidae	Anabolia bimaculata (Walker) 1852	0	4	0		4	0	0		0	4	0	0	0	0		1	3	0	0	0
Limnephilidae	Anabolia consocia (Walker) 1852	3	4	0		7	0	0		1	3	0	0	3	0		1	2	2	0	2
Limnephilidae	Frenesia missa (Milne) 1935	4	1	0		5	0	0		0	1	0	0	4	0		4	0	0	0	1
Limnephilidae	Hydatophylax argus (Harris) 1869	0	5	0		5	0	0		1	2	0	0	2	0		1	0	1	0	3
Limnephilidae	Ironoquia kaskaskia (Ross) 1944	0	1	0		1	0	0		0	1	0	0	0	0		0	0	0	0	1
Limnephilidae	Ironoquia lyrata (Ross) 1938	1	0	0		1	0	0		0	0	0	0	1	0		0	0	1	0	0
Limnephilidae	Ironoquia punctatissima (Walker) 1852	0	1	2		1	2	0		0	1	0	0	0	2		2	1	0	0	0
Limnephilidae	Limnephilus indivisus Walker 1852	4	4	0		8	0	0		3	2	0	0	3	0		0	2	1	2	3
Limnephilidae	Limnephilus ornatus Banks 1897	1	1	0		2	0	0		1	0	0	0	1	0		0	0	0	0	2
Limnephilidae	Limnephilus rhombicus (Linneaus) 1758	0	1	0		1	0	0		1	0	0	0	0	0		0	0	0	0	1
Limnephilidae	Limnephilus submonilifer Walker 1852	8	6	2		14	2	0		3	4	1	0	6	2		3	0	4	1	8
Limnephilidae	Platycentropus radiatus (Say) 1824	4	4	1		8	1	0		4	0	0	0	4	1		4	1	2	0	2
Limnephilidae	Pseudostenophylax uniformis (Betten) 1934	1	0	2		1	2	0		0	0	0	0	1	2		0	2	1	0	0
Limnephilidae	Pycnopsyche guttifera (Walker) 1852	2	4	0		6	0	0		2	2	0	0	2	0		0	1	1	0	4
Limnephilidae	Pycnopsyche indiana (Ross) 1938	3	3	1		6	1	0		0	3	0	0	3	1		0	2	4	0	1
Limnephilidae	Pycnopsyche lepida (Hagen) 1861	5	1	0		6	0	0		1	1	0	1	3	0		1	1	2	1	1
Limnephilidae	Pycnopsyche luculenta (Betten) 1934	2	0	2		2	2	0		0	0	0	0	2	2		3	0	0	0	1
Limnephilidae	Pycnopsyche rossi Betten 1950	2	0	0		2	0	0		0	0	0	2	0	0		1	0	0	1	0
Limnephilidae	Pycnopsyche scabripennis (Rambur) 1842	3	4	2		7	2	0		1	4	0	1	1	2		4	0	1	1	3
Limnephilidae	Pycnopsyche subfasciata (Say) 1828	9	4	2		13	2	0		0	1	2	1	8	3		2	2	1	1	9
Molannidae	Molanna blenda Sibley 1926	2	0	0		2	0	0		0	0	0	1	1	0		1	0	0	1	0
Molannidae	Molanna ulmerina Navas, 1934	1	1	1		3	0	0		1	1	0	0	0	1		0	0	0	1	2
Molannidae	Molanna uniophila Vorhies 1909	1	8	1		10	0	0		1	4	0	0	5	0		0	1	2	6	1
Odontoceridae	Marilia flexuosa Ulmer 1905	1	0	1		2	0	0		0	1	0	0	0	1		0	0	0	1	1
Philopotamidae	Chimarra aterrima Hagen 1861	3	1	6		4	4	2		0	0	0	0	4	6		5	1	1	1	2
Philopotamidae	Chimarra feria Ross 1941	2	0	1		2	1	0		0	0	0	0	2	1		2	0	0	0	1
Philopotamidae	Chimarra moselyi Denning 1948	0	1	0		1	0	0		0	1	0	0	0	0		0	0	0	0	1
Philopotamidae	Chimarra obscura (Walker) 1852	4	1	3		4	3	1		0	1	0	1	2	4		5	2	1	0	0
Philopotamidae	Dolophilodes distinctus (Walker) 1852	6	0	0		6	0	0		0	0	0	0	6	0		3	0	1	0	2
Philopotamidae	Wormaldia moesta (Banks) 1914	2	0	2		2	2	0		0	0	0	0	2	2		3	1	0	0	0
Philopotamidae	Wormaldia shawnee (Ross) 1938	1	0	0		0	1	0		0	0	0	1	0	0		0	1	0	0	0
Phryganeidae	Agrypnia straminea Hagen 1873	1	0	1		1	1	0		1	0	0	0	0	1		0	0	0	0	2
Phryganeidae	Agrypnia vestita (Walker) 1852	1	3	2		4	0	2		0	3	0	1	1	1		0	2	0	1	3
Phryganeidae	Banksiola crotchi Banks 1943	0	1	0		1	0	0		0	1	0	0	0	0		0	0	0	0	1
Phryganeidae	Fabria inornata (Banks) 1907	0	0	1		0	0	1		0	0	0	1	0	0		0	0	0	1	0
Phryganeidae	Oligostomis ocelligera (Walker) 1852	0	0	1		0	0	1		0	0	0	1	0	0		0	1	0	0	0
Phryganeidae	Phryganea cinerea Walker 1852	1	0	0		1	0	0		0	0	0	0	1	0		0	0	0	0	1
Phryganeidae	Phryganea sayi Milne 1931	1	2	0		3	0	0		0	1	0	0	2	0		0	0	0	1	2
Phryganeidae	Ptilostomis angustipennis (Hagen) 1873	1	0	0		1	0	0		0	0	1	0	0	0		0	0	0	0	1
Phryganeidae	Ptilostomis ocellifera (Walker) 1852	4	1	2		5	1	1		1	0	1	0	2	3		1	0	1	1	4
Phryganeidae	Ptilostomis postica (Walker) 1852	3	0	1		3	1	0		1	0	0	0	2	1		0	0	2	1	1
Phryganeidae	Ptilostomis semifasciata (Say) 1828	2	0	0		2	0	0		0	0	1	0	1	0		0	0	0	0	2
Polycentropodidae	Cernotina spicata Ross 1938	1	2	1		3	1	0		0	1	0	0	2	1		1	0	0	3	0
Polycentropodidae	Cyrnellus fraternus (Banks) 1913	6	3	8		7	6	4		1	3	0	3	5	5		4	1	7	3	2
Polycentropodidae	Holocentropus flavus Banks 1909	0	1	0		1	0	0		0	1	0	0	0	0		0	0	1	0	0
Polycentropodidae	Holocentropus glacialis Ross 1938	1	4	0		5	0	0		0	2	0	0	3	0		0	0	0	5	0
Polycentropodidae	Holocentropus interruptus Banks 1914	0	3	1		3	0	1		0	3	0	1	0	0		0	1	2	1	0
Polycentropodidae	Neureclipsis crepuscularis (Walker) 1852	5	10	3		15	1	2		3	3	0	2	8	2		0	8	8	2	0
Polycentropodidae	Neureclipsis piersoni Frazer & Harris 1991	0	0	1		0	1	0		0	0	0	0	0	1		0	0	1	0	0
Polycentropodidae	Nyctiophylax affinis (Banks) 1897	3	2	4		4	3	2		2	0	0	3	2	2		2	1	2	3	1
Polycentropodidae	Nyctiophylax moestus Banks 1911	3	0	2		3	1	1		0	0	0	1	3	1		2	0	1	1	1
Polycentropodidae	Plectrocnemia cinereus (Hagen) 1861	8	8	4		15	3	2		2	5	0	3	6	4		2	6	3	7	2
Polycentropodidae	Plectrocnemia crassicornis (Walker) 1852	0	1	1		1	1	0		0	1	0	0	0	1		0	2	0	0	0
Polycentropodidae	Plectrocnemia remotus Banks 1911	1	3	0		4	0	0		0	2	0	0	2	0		0	0	1	2	1
Polycentropodidae	Polycentropus centralis Banks 1914	5	0	2		3	2	2		0	0	0	5	2	0		2	2	1	1	1
Polycentropodidae	Polycentropus chelatus Ross & Yamamoto 1965	0	0	1		0	0	1		0	0	0	1	0	0		1	0	0	0	0
Polycentropodidae	Polycentropus elarus Ross 1944	1	0	0		1	0	0		0	0	0	0	1	0		1	0	0	0	0
Psychomyiidae	Lype diversa (Banks) 1914	1	1	1		2	0	1		0	1	0	0	1	1		2	0	1	0	0
Psychomyiidae	Psychomyia flavida Hagen 1861	1	1	1		2	0	1		2	0	0	1	0	0		0	3	0	0	0
Rhyacophilidae	Rhyacophila fenestra Ross 1938	2	0	4		1	5	0		0	0	0	2	1	3		2	2	1	0	1
Rhyacophilidae	Rhyacophila glaberrima Ulmer 1907	0	0	1		0	1	0		0	0	0	0	0	1		1	0	0	0	0
Rhyacophilidae	Rhyacophila ledra Ross 1939	1	0	4		0	4	1		0	0	0	1	0	4		2	1	0	0	2
Rhyacophilidae	Rhyacophila lobifera Betten 1934	3	0	4		3	3	1		0	0	0	0	2	5		5	2	0	0	0
Rhyacophilidae	Rhyacophila parantra Ross 1948	1	0	5		1	2	3		0	0	0	0	1	5		3	0	0	1	2
Rhyacophilidae	Rhyacophila vibox Milne 1936	1	0	0		1	0	0		0	0	0	0	1	0		1	0	0	0	0
Thremmatidae	Neophylax ayanus Ross 1938	1	0	1		1	1	0		0	0	0	0	0	2		0	1	0	0	1
Thremmatidae	Neophylax concinnus MacLachlan 1871	7	0	6		7	4	2		0	0	0	1	6	6		9	1	0	1	2
Thremmatidae	Neophylax fuscus Banks 1903	1	1	1		2	1	0		1	0	0	0	1	1		2	1	0	0	0
		Central plains	Mixed Wood Plains	Southeastern Plains		Wisconsin	Illinoian	Unglaciated		Kankakee	Lake Michigan	Maumee	Ohio	Wabash	White		Small stream	Medium river	Large river	Lake or reservoir	unknown
	Total species	142	115	125		161	93	85		68	98	13	78	132	108		100	98	113	80	103
	Total species occurences	566	417	375		938	244	176		118	239	14	174	489	324		256	276	392	193	241

## Sheet: Recent species records
			Occurrence records per ecoregion				Occurrence records per glacial maximum					Occurrence records per watershed							Occurrence records per habitat type
Family	Species (176)	Central plains	Mixed Wood Plains	Southeastern Plains		Wisconsin	Illinoian	Unglaciated		Kankakee	Lake Michigan	Maumee	Ohio	Wabash	White		Small stream	Medium river	Large river	Lake or reservoir	unknown
Brachycentridae	Brachycentrus numerosus (Say) 1823	1	3	0		4	0	0		1	2	0	0	1	0		1	2	1	0	0
Brachycentridae	Micrasema rusticum (Hagen) 1868	0	4	0		4	0	0		0	4	0	0	0	0		0	2	2	0	0
Brachycentridae	Micrasema wataga Ross 1938	0	0	2		0	0	2		0	0	0	2	0	0		0	2	0	0	0
Dipseudopsidae	Phylocentropus placidus (Banks) 1905	1	1	4		1	3	2		0	1	0	1	0	4		3	3	0	0	0
Glossosomatidae	Agapetus illini Ross 1938	0	0	2		0	1	1		0	0	0	1	0	1		2	0	0	0	0
Glossosomatidae	Agapetus spinosus Etnier and Way 1973	1	0	0		0	1	0		0	0	0	0	0	1		1	0	0	0	0
Glossosomatidae	Glossosoma intermedium (Klapálek) 1892	0	0	2		0	1	1		0	0	0	1	0	1		1	1	0	0	0
Glossosomatidae	Glossosoma nigrior Banks 1911	3	0	3		3	2	1		0	0	0	1	3	2		6	0	0	0	0
Glossosomatidae	Protoptila erotica Ross 1938	7	6	0		13	0	0		0	6	0	0	7	0		1	7	5	0	0
Glossosomatidae	Protoptila georgiana Denning 1948	1	0	0		0	1	0		0	0	0	0	0	1		1	0	0	0	0
Glossosomatidae	Protoptila lega Ross 1941	0	0	1		1	0	0		0	0	0	0	1	0		0	0	1	0	0
Glossosomatidae	Protoptila maculata (Hagen) 1861	11	17	8		28	0	8		0	15	6	6	6	3		4	17	14	1	0
Goeridae	Goera stylata Ross 1938	0	0	1		0	0	1		0	0	0	1	0	0		1	0	0	0	0
Helicopsychidae	Helicopsyche borealis (Hagen) 1861	22	18	19		37	14	8		0	15	2	12	17	13		26	19	12	2	0
Hydropsychidae	Cheumatopsyche analis (Banks) 1908	37	44	30		75	23	13		6	38	11	15	17	24		45	42	14	9	1
Hydropsychidae	Cheumatopsyche aphanta Ross 1938	2	2	0		4	0	0		0	1	0	0	3	0		2	0	2	0	0
Hydropsychidae	Cheumatopsyche burksi Ross 1941	6	0	11		3	5	9		0	0	1	4	4	8		3	7	6	1	0
Hydropsychidae	Cheumatopsyche campyla Ross 1938	45	21	37		60	25	18		5	19	3	21	30	25		28	34	31	10	0
Hydropsychidae	Cheumatopsyche lasia Ross 1938	1	0	0		1	0	0		0	0	0	0	1	0		0	1	0	0	0
Hydropsychidae	Cheumatopsyche oxa Ross 1938	27	18	13		44	8	6		2	14	9	8	16	9		28	25	3	2	0
Hydropsychidae	Cheumatopsyche pasella Ross 1941	16	19	14		30	14	5		3	18	2	5	7	14		12	16	15	6	0
Hydropsychidae	Cheumatopsyche sordida (Hagen) 1861	1	14	0		15	0	0		0	14	0	0	1	0		0	6	8	1	0
Hydropsychidae	Cheumatopsyche speciosa (Banks) 1904	0	1	1		1	1	0		0	1	0	0	0	1		0	0	2	0	0
Hydropsychidae	Diplectrona metaqui Ross 1970	3	0	0		2	1	0		0	0	0	1	2	0		3	0	0	0	0
Hydropsychidae	Diplectrona modesta Banks 1908	9	1	8		10	5	3		0	1	0	5	8	4		17	1	0	0	0
Hydropsychidae	Homoplectra doringa (Milne)	1	0	2		0	3	0		0	0	0	2	0	1		3	0	0	0	0
Hydropsychidae	Hydropsyche aerata Ross 1938	2	1	3		3	1	2		0	1	0	0	2	3		0	2	4	0	0
Hydropsychidae	Hydropsyche arinale Ross 1938	1	0	0		1	0	0		0	0	0	0	1	0		0	0	1	0	0
Hydropsychidae	Hydropsyche betteni Ross 1938	27	49	12		73	12	3		3	43	10	3	15	14		44	32	6	6	0
Hydropsychidae	Hydropsyche bronta Ross 1938	24	33	14		53	16	2		0	33	7	10	10	11		32	30	6	3	0
Hydropsychidae	Hydropsyche cheilonis Ross 1938	16	3	12		17	11	3		0	1	0	9	13	8		5	16	8	1	1
Hydropsychidae	Hydropsyche cuanis Ross 1938	2	6	0		7	1	0		0	6	0	0	0	2		1	4	2	0	1
Hydropsychidae	Hydropsyche depravata Hagen 1861	6	2	3		8	2	1		0	2	1	3	3	2		2	7	1	1	0
Hydropsychidae	Hydropsyche dicantha Ross 1938	2	2	6		2	7	1		0	2	0	4	0	4		3	5	1	1	0
Hydropsychidae	Hydropsyche frisoni Ross 1938	3	2	6		5	3	3		0	2	0	2	4	3		0	4	7	0	0
Hydropsychidae	Hydropsyche incommoda Hagen 1861	26	7	35		31	19	18		6	6	1	12	21	22		14	17	33	4	0
Hydropsychidae	Hydropsyche morosa Hagen 1861	3	2	2		5	1	1		1	2	0	0	2	2		3	2	2	0	0
Hydropsychidae	Hydropsyche phalerata Hagen 1861	9	14	0		23	0	0		0	14	0	0	8	1		0	9	12	2	0
Hydropsychidae	Hydropsyche placoda Ross 1941	0	1	0		1	0	0		0	1	0	0	0	0		0	1	0	0	0
Hydropsychidae	Hydropsyche scalaris Hagen 1861	0	1	4		1	2	2		0	1	0	1	0	3		2	2	1	0	0
Hydropsychidae	Hydropsyche simulans Ross 1938	28	16	22		42	15	9		7	15	4	6	16	18		17	25	19	5	0
Hydropsychidae	Hydropsyche slossonae Banks 1905	6	1	1		7	1	0		0	1	0	0	5	2		6	2	0	0	0
Hydropsychidae	Hydropsyche sparna Ross 1938	13	42	3		54	3	1		1	41	2	1	10	3		23	23	7	5	0
Hydropsychidae	Hydropsyche valanis Ross 1938	0	0	1		0	1	0		0	0	0	1	0	0		0	1	0	0	0
Hydropsychidae	Macrostemum carolina (Banks) 1909	1	1	9		2	4	5		1	1	0	0	0	9		2	0	9	0	0
Hydropsychidae	Macrostemum transversum	0	0	1		0	1	0		0	0	0	0	0	1		0	0	1	0	0
Hydropsychidae	Macrostemum zebratum (Hagen) 1861	6	5	0		11	0	0		1	3	0	0	6	1		0	3	8	0	0
Hydropsychidae	Potamyia flava (Hagen) 1861	42	14	36		51	20	21		5	12	6	14	28	27		24	29	33	5	1
Hydroptilidae	Agraylea multipunctata Curtis 1834	0	12	0		12	0	0		0	11	1	0	0	0		2	2	1	7	0
Hydroptilidae	Hydroptila ajax Ross 1938	4	6	9		10	6	3		0	6	1	7	1	4		6	12	1	0	0
Hydroptilidae	Hydroptila albicornis Hagen 1861	0	2	0		2	0	0		0	2	0	0	0	0		2	0	0	0	0
Hydroptilidae	Hydroptila angusta Ross 1938	24	19	23		40	16	10		1	16	9	9	14	17		23	24	15	4	0
Hydroptilidae	Hydroptila armata Ross 1938	26	26	25		48	16	13		2	24	7	18	13	13		31	34	9	3	0
Hydroptilidae	Hydroptila consimilis Morton 1905	15	24	17		33	17	6		0	23	3	9	6	15		26	23	3	4	0
Hydroptilidae	Hydroptila grandiosa Ross 1938	27	15	11		37	15	1		1	14	4	8	15	11		17	24	11	1	0
Hydroptilidae	Hydroptila gunda Milne 1939	1	0	9		0	1	9		0	0	0	6	0	4		2	8	0	0	0
Hydroptilidae	Hydroptila hamata Morton 1905	8	3	15		8	12	6		1	3	1	8	3	10		11	9	3	3	0
Hydroptilidae	Hydroptila perdita Morton 1905	38	10	24		42	21	9		4	8	6	16	23	15		30	28	9	5	0
Hydroptilidae	Hydroptila scolops Ross 1938	1	0	1		1	0	1		0	0	1	0	1	0		0	2	0	0	0
Hydroptilidae	Hydroptila spatulata Morton 1905	7	9	0		15	1	0		0	9	0	0	4	3		6	6	3	1	0
Hydroptilidae	Hydroptila waubesiana Betten 1934	42	53	33		89	21	18		6	48	9	17	23	25		44	47	21	16	0
Hydroptilidae	Ithytrichia clavata Morton 1905	0	4	0		4	0	0		0	4	0	0	0	0		0	2	1	1	0
Hydroptilidae	Leucotrichia pictipes (Banks) 1911	0	1	0		1	0	0		0	1	0	0	0	0		0	0	1	0	0
Hydroptilidae	Mayatrichia ayama Mosely 1937	0	0	1		0	0	1		0	0	0	0	0	1		0	0	1	0	0
Hydroptilidae	Neotrichia minutisimella (Chambers) 1873	0	0	1		0	0	1		0	0	0	0	0	1		0	0	1	0	0
Hydroptilidae	Neotrichia okopa Ross 1939	0	0	1		0	1	0		0	0	0	1	0	0		0	1	0	0	0
Hydroptilidae	Neotrichia vibrans Ross 1938	1	0	2		0	2	1		0	0	0	1	0	2		1	1	1	0	0
Hydroptilidae	Ochrotrichia tarsalis (Hagen) 1861	8	8	10		13	7	6		0	7	3	6	1	9		5	13	7	1	0
Hydroptilidae	Orthotrichia aegerfasciella (Chambers) 1873	12	21	30		28	20	15		0	20	3	15	5	20		24	20	3	15	1
Hydroptilidae	Orthotrichia baldufi Kingsolver & Ross 1961	0	1	1		1	1	0		0	1	0	0	0	1		0	1	0	1	0
Hydroptilidae	Orthotrichia cristata Morton 1905	13	17	13		29	10	4		1	16	2	6	7	11		13	18	3	9	0
Hydroptilidae	Oxyethira coercens Morton 1905	2	0	0		2	0	0		1	0	1	0	0	0		0	0	2	0	0
Hydroptilidae	Oxyethira dualis Morton 1905	0	1	0		1	0	0		0	1	0	0	0	0		0	1	0	0	0
Hydroptilidae	Oxyethira forcipata Mosely 1934	6	5	8		10	8	1		0	5	3	3	0	8		12	2	1	4	0
Hydroptilidae	Oxyethira novasota Ross 1944	0	0	1		0	1	0		0	0	0	1	0	0		0	1	0	0	0
Hydroptilidae	Oxyethira obtatus Denning 1947	0	4	0		4	0	0		0	4	0	0	0	0		0	4	0	0	0
Hydroptilidae	Oxyethira pallida (Banks) 1904	33	40	29		69	19	14		4	37	9	16	17	19		36	38	13	15	0
Hydroptilidae	Oxyethira serrata Ross 1938	0	3	0		3	0	0		0	3	0	0	0	0		0	0	0	3	0
Hydroptilidae	Oxyethira zeronia Ross 1941	0	2	6		2	4	2		0	2	0	3	0	3		2	4	0	2	0
Hydroptilidae	Stactobiella delira (Ross) 1938	0	1	0		1	0	0		0	1	0	0	0	0		0	1	0	0	0
Lepidostomatidae	Lepidostoma liba Ross 1941	1	0	0		1	0	0		0	0	0	0	1	0		1	0	0	0	0
Lepidostomatidae	Lepidostoma togatum (Hagen) 1861	0	11	0		11	0	0		0	11	0	0	0	0		0	7	3	1	0
Leptoceridae	Ceraclea alagma (Ross) 1938	0	12	0		12	0	0		0	11	0	0	1	0		2	1	2	7	0
Leptoceridae	Ceraclea ancylus (Vorhies) 1909	1	0	4		0	2	3		0	0	0	4	0	1		2	3	0	0	0
Leptoceridae	Ceraclea annulicornis (Stephens) 1836	1	0	0		1	0	0		1	0	0	0	0	0		0	0	1	0	0
Leptoceridae	Ceraclea cancellata (Betten) 1934	4	7	8		10	5	4		0	7	0	2	2	8		2	6	8	3	0
Leptoceridae	Ceraclea enodis Whitlock and Morse 1994	1	0	0		1	0	0		0	0	0	0	0	1		0	0	1	0	0
Leptoceridae	Ceraclea flava (Banks) 1904	1	2	2		2	1	2		0	1	0	0	1	3		0	0	4	1	0
Leptoceridae	Ceraclea maculata (Banks) 1899	40	17	39		50	26	20		4	15	9	18	19	31		29	35	25	7	0
Leptoceridae	Ceraclea mentiea (Walker ) 1852	0	0	3		0	1	2		0	0	0	0	0	3		0	0	3	0	0
Leptoceridae	Ceraclea nepha (Ross) 1944	0	0	2		0	0	2		0	0	0	2	0	0		1	1	0	0	0
Leptoceridae	Ceraclea punctata (Banks) 1894	1	3	0		4	0	0		0	3	0	0	1	0		1	2	1	0	0
Leptoceridae	Ceraclea tarsipunctata (Vorhies) 1909	34	23	33		51	25	14		4	21	5	20	14	26		27	28	23	11	1
Leptoceridae	Ceraclea transversa (Hagen) 1861	12	20	10		29	9	4		0	19	3	7	5	8		16	14	8	4	0
Leptoceridae	Leptocerus americanus (Banks) 1899	23	35	24		54	19	9		2	34	4	11	8	23		24	28	12	17	1
Leptoceridae	Mystacides sepulchralis (Walker) 1852	3	16	4		18	3	2		0	14	1	3	2	3		5	10	4	3	1
Leptoceridae	Mystacides interjecta (Banks) 1914	0	1	0		1	0	0		0	1	0	0	0	0		0	0	0	1	0
Leptoceridae	Nectopsyche albida (Walker) 1852	5	2	2		7	0	2		1	2	0	1	4	1		1	5	2	1	0
Leptoceridae	Nectopsyche candida (Hagen) 1861	20	12	13		31	11	3		3	9	4	6	13	10		5	15	23	2	0
Leptoceridae	Nectopsyche diarina (Ross) 1944	10	10	7		18	4	5		2	10	2	5	3	5		5	10	10	2	0
Leptoceridae	Nectopsyche exquisita (Walker) 1852	4	9	1		11	3	0		0	9	0	1	2	2		1	4	4	5	0
Leptoceridae	Nectopsyche pavida (Hagen) 1861	12	22	7		31	6	4		3	22	4	3	2	7		7	15	13	6	0
Leptoceridae	Oecetis avara (Banks) 1895	6	19	2		24	3	0		0	19	1	0	3	4		5	8	11	3	0
Leptoceridae	Oecetis cinerascens (Hagen) 1861	23	40	22		57	19	9		2	40	3	13	10	17		29	25	14	17	0
Leptoceridae	Oecetis ditissa Ross 1966	5	4	2		7	4	0		0	4	0	1	2	4		7	0	2	2	0
Leptoceridae	Oecetis immobilis (Hagen 1861)	0	1	0		1	0	0		0	1	0	0	0	0		0	0	0	1	0
Leptoceridae	Oecetis inconspicua (Walker) 1852	50	57	52		100	29	30		5	51	12	28	29	34		57	54	24	23	1
Leptoceridae	Oecetis nocturna Ross 1966	10	3	11		11	8	5		0	3	5	4	4	8		11	6	7	0	0
Leptoceridae	Oecetis ochracea Curtis 1825	0	2	0		2	0	0		0	2	0	0	0	0		2	0	0	0	0
Leptoceridae	Oecetis osteni Milne 1934	1	2	0		3	0	0		1	2	0	0	0	0		0	1	1	1	0
Leptoceridae	Oecetis persimilis (Banks) 1907	8	18	21		23	16	8		0	17	3	7	2	18		15	20	9	3	0
Leptoceridae	Setodes oligius (Ross) 1938	0	2	0		2	0	0		0	2	0	0	0	0		0	1	1	0	0
Leptoceridae	Triaenodes abus Milne 1935	0	13	2		13	0	2		0	13	0	2	0	0		3	5	0	7	0
Leptoceridae	Triaenodes ignitus (Walker) 1852	8	14	4		20	3	3		0	14	3	2	1	6		8	14	2	2	0
Leptoceridae	Triaenodes injustus (Hagen) 1861	9	21	20		27	12	11		1	20	3	12	1	13		15	17	11	7	0
Leptoceridae	Triaenodes marginatus Sibley 1926	13	16	5		27	3	4		3	14	5	1	3	8		12	12	8	2	0
Leptoceridae	Triaenodes melacus Ross 1947	2	11	3		13	0	3		0	11	1	2	1	1		10	4	0	2	0
Leptoceridae	Triaenodes nox Ross 1941	0	2	0		2	0	0		0	2	0	0	0	0		1	1	0	0	0
Leptoceridae	Triaenodes perna Ross 1938	2	0	2		0	3	1		0	0	0	2	0	2		2	2	0	0	0
Leptoceridae	Triaenodes tardus Milne 1934	16	30	11		42	11	4		3	25	5	6	6	12		18	17	6	16	0
Limnephilidae	Anabolia bimaculata (Walker) 1852	0	2	0		2	0	0		0	2	0	0	0	0		0	2	0	0	0
Limnephilidae	Anabolia consocia (Walker) 1852	1	2	0		3	0	0		0	1	2	0	0	0		2	1	0	0	0
Limnephilidae	Frenesia missa (Milne) 1935	0	1	0		1	0	0		0	1	0	0	0	0		1	0	0	0	0
Limnephilidae	Ironoquia punctatissima (Walker) 1852	4	3	3		6	2	2		1	2	1	2	2	2		5	2	2	1	0
Limnephilidae	Limnephilus indivisus Walker 1852	1	3	0		4	0	0		0	2	2	0	0	0		1	2	0	1	0
Limnephilidae	Limnephilus submonilifer Walker 1852	1	2	1		3	1	0		0	1	1	0	1	1		2	1	1	0	0
Limnephilidae	Platycentropus radiatus (Say) 1824	1	10	0		11	0	0		1	9	0	0	1	0		6	1	1	3	0
Limnephilidae	Pseudostenophylax uniformis (Betten) 1934	1	0	1		1	1	0		0	0	0	0	1	1		1	0	1	0	0
Limnephilidae	Pycnopsyche antica (Walker) 1852	1	0	1		0	1	1		0	0	0	1	0	1		1	1	0	0	0
Limnephilidae	Pycnopsyche guttifer (Walker) 1852	3	9	2		11	1	2		1	7	2	2	1	1		3	8	2	1	0
Limnephilidae	Pycnopsyche indiana (Ross) 1938	12	12	6		22	4	4		3	9	6	5	4	3		8	15	5	2	0
Limnephilidae	Pycnopsyche lepida (Hagen) 1861	2	3	0		3	2	0		0	3	0	0	0	2		2	2	1	0	0
Limnephilidae	Pycnopsyche scabripennis (Rambur) 1842	0	0	1		0	1	0		0	0	0	0	0	1		0	0	1	0	0
Limnephilidae	Pycnopsyche subfasciata (Say) 1828	7	7	3		14	0	3		1	5	2	3	6	0		6	10	0	1	0
Molannidae	Molanna tryphena Betten 1934	0	7	0		7	0	0		0	7	0	0	0	0		4	3	0	0	0
Molannidae	Molanna uniophila Vorhies 1909	0	6	0		6	0	0		0	4	1	0	1	0		1	1	1	3	0
Odontoceridae	Marilia flexuosa Ulmer 1905	1	0	1		2	0	0		0	1	0	0	0	1		0	0	0	1	1
Philopotamidae	Chimarra aterrima Hagen 1861	8	0	4		6	5	1		0	0	0	2	5	5		9	1	2	0	0
Philopotamidae	Chimarra feria Ross 1941	6	0	3		6	2	1		0	0	0	2	6	1		8	1	0	0	0
Philopotamidae	Chimarra obscura (Walker) 1852	39	19	40		51	26	21		5	17	8	23	19	26		37	38	17	6	0
Philopotamidae	Dolophilodes distinctus (Walker) 1852	4	0	2		4	1	1		0	0	0	0	4	2		6	0	0	0	0
Philopotamidae	Wormaldia moesta (Banks) 1914	5	0	2		5	0	2		0	0	0	2	3	2		5	0	0	0	2
Philopotamidae	Wormaldia shawnee (Ross) 1938	0	0	2		0	0	2		0	0	0	2	0	0		1	1	0	0	0
Phryganeidae	Agrypnia vestita (Walker) 1852	1	4	0		5	0	0		0	4	0	0	1	0		1	4	0	0	0
Phryganeidae	Banksiola crotchi Banks 1943	0	6	0		6	0	0		0	6	0	0	0	0		0	0	0	6	0
Phryganeidae	Phryganea cinerea Walker 1852	1	3	0		3	1	0		0	3	0	0	0	1		0	2	0	1	1
Phryganeidae	Phryganea sayi Milne 1931	3	0	1		1	3	0		0	0	1	1	0	2		3	0	0	1	0
Phryganeidae	Ptilostomis ocellifera (Walker) 1852	3	21	4		23	4	1		1	20	1	1	1	4		16	9	2	1	0
Phryganeidae	Ptilostomis postica (Walker) 1852	1	3	0		3	1	0		0	3	0	0	0	1		2	1	0	0	1
Phryganeidae	Ptilostomis semifasciata (Say) 1828	2	6	1		7	1	1		0	5	1	1	0	2		4	4	0	1	0
Polycentropodidae	Cernotina calcea Ross 1938	1	2	12		2	7	6		0	2	0	6	1	6		6	7	1	1	0
Polycentropodidae	Cernotina spicata Ross 1938	9	1	14		9	6	9		1	1	2	7	5	8		6	10	3	5	0
Polycentropodidae	Cyrnellus fraternus (Banks) 1913	25	5	37		26	20	21		3	5	3	19	16	21		15	18	25	9	0
Polycentropodidae	Holocentropus glacialis Ross 1938	0	4	0		4	0	0		0	4	0	0	0	0		1	2	0	1	0
Polycentropodidae	Holocentropus interruptus Banks 1914	0	1	0		1	0	0		0	1	0	0	0	0		0	0	0	1	0
Polycentropodidae	Neureclipsis crepuscularis (Walker) 1852	9	20	21		26	13	11		2	19	0	9	4	16		9	21	18	2	0
Polycentropodidae	Neureclipsis piersoni Frazer and Harris 1991	1	0	1		1	1	0		1	0	0	0	0	1		0	0	2	0	0
Polycentropodidae	Nyctiophylax affinis (Banks) 1897	3	3	6		5	4	3		0	3	0	5	2	2		4	2	3	3	0
Polycentropodidae	Nyctiophylax moestus Banks 1911	15	18	24		30	14	13		2	17	3	15	7	13		22	28	4	3	0
Polycentropodidae	Plectrocnemia cinereus (Hagen) 1861	16	18	14		29	12	7		1	14	3	12	9	9		18	18	4	8	0
Polycentropodidae	Plectrocnemia clinei (Milne) 1936	0	1	0		1	0	0		0	1	0	0	0	0		0	0	0	1	0
Polycentropodidae	Plectrocnemia crassicornis (Walker) 1852	0	3	0		3	0	0		0	3	0	0	0	0		2	1	0	0	0
Polycentropodidae	Plectrocnemia nascotius Ross (1941)	0	4	0		4	0	0		0	4	0	0	0	0		0	2	0	2	0
Polycentropodidae	Plectrocnemia remotus Banks 1911	0	1	1		1	1	0		0	1	0	1	0	0		0	1	1	0	0
Polycentropodidae	Polycentropus centralis Banks 1914	6	0	18		3	10	11		0	0	0	12	3	9		17	4	1	2	0
Polycentropodidae	Polycentropus confusus Hagen 1861	5	6	1		10	2	0		0	6	0	0	1	5		5	6	1	0	0
Polycentropodidae	Polycentropus pentus Ross 1941	0	0	1		0	0	1		0	0	0	1	0	0		1	0	0	0	0
Psychomyiidae	Lype diversa (Banks) 1914	7	28	7		34	4	4		0	27	1	4	4	6		14	22	4	2	0
Psychomyiidae	Psychomyia flavida Hagen 1861	12	13	12		23	4	10		1	12	0	9	7	8		9	18	9	1	0
Rhyacophilidae	Rhyacophila fenestra Ross 1938	7	0	8		7	5	3		0	0	0	2	7	6		13	1	1	0	0
Rhyacophilidae	Rhyacophila ledra Ross 1939	1	0	3		0	3	1		0	0	0	2	0	2		3	1	0	0	0
Rhyacophilidae	Rhyacophila lobifera Betten 1934	3	2	15		4	11	5		0	0	0	6	7	7		15	4	1	0	0
Rhyacophilidae	Rhyacophila parantra Ross 1948	0	0	1		0	1	0		0	0	0	0	0	1		1	0	0	0	0
Rhyacophilidae	Rhyacophila vibox Milne 1936	1	0	1		1	0	1		0	0	0	1	1	0		2	0	0	0	0
Thremmatidae	Neophylax ayanus Ross 1938	0	3	1		3	0	1		0	3	0	1	0	0		0	4	0	0	0
Thremmatidae	Neophylax concinnus MacLachlan 1871	10	3	9		12	7	3		0	2	0	4	9	7		19	3	0	0	0
		Central plains	Mixed Wood Plains	Southeastern Plains		Wisconsin	Illinoian	Unglaciated		Kankakee	Lake Michigan	Maumee	Ohio	Wabash	White		Small stream	Medium river	Large river	Lake or reservoir	unknown
	Total species	125	129	123		151	113	102		50	129	65	102	101	118		129	134	111	92	13
	Total species occurences	1245	1380	1199		2410	835	579		122	1268	241	628	680	885		1300	1379	744	387	14

## Sheet: Combined species records
			Occurrence records per ecoregion				Occurrence records per glacial maximum					Occurrence records per watershed							Occurrence records per habitat type
Family	Species (219)	Central plains	Mixed Wood Plains	Southeastern Plains		Wisconsin	Illinoian	Unglaciated		Kankakee	Lake Michigan	Maumee	Ohio	Wabash	White		Small stream	Medium river	Large river	Lake or reservoir	unknown
Brachycentridae	Brachycentrus lateralis (Say) 1823	0	1	0		1	0	0		0	1	0	0	0	0		0	0	0	0	1
Brachycentridae	Brachycentrus numerosus (Say) 1823	3	10	0		13	0	0		3	5	0	0	5	0		3	5	5	0	0
Brachycentridae	Micrasema rusticum (Hagen) 1868	0	5	1		5	0	1		0	5	0	1	0	0		0	3	3	0	0
Brachycentridae	Micrasema scotti Ross 1947	0	0	2		0	1	1		0	0	0	0	0	2		2	0	0	0	0
Brachycentridae	Micrasema wataga Ross 1938	0	0	2		0	0	2		0	0	0	2	0	0		0	2	0	0	0
Dipseudopsidae	Phylocentropus lucidus Hagen (1961)	0	0	1		0	1	0		0	0	0	0	1	0		0	0	1	0	0
Dipseudopsidae	Phylocentropus placidus (Banks) 1905	1	2	5		2	3	3		0	2	0	2	0	4		4	3	0	0	1
Glossosomatidae	Agapetus gelbae Ross 1947	0	0	2		0	1	1		0	0	0	0	0	2		2	0	0	0	0
Glossosomatidae	Agapetus illini Ross 1938	0	0	3		0	1	2		0	0	0	1	0	2		3	0	0	0	0
Glossosomatidae	Agapetus spinosus Etnier and Way 1973	1	0	0		0	1	0		0	0	0	0	0	1		1	0	0	0	0
Glossosomatidae	Glossosoma intermedium (Klapálek) 1892	1	1	3		2	2	1		0	1	0	1	1	2		2	2	0	0	1
Glossosomatidae	Glossosoma nigrior Banks 1911	4	0	3		4	2	1		0	0	0	1	4	2		6	0	0	0	1
Glossosomatidae	Protoptila erotica Ross 1938	8	6	0		14	0	0		0	6	0	0	8	0		1	7	6	0	0
Glossosomatidae	Protoptila georgiana Denning 1948	1	0	0		0	1	0		0	0	0	0	0	1		1	0	0	0	0
Glossosomatidae	Protoptila lega Ross 1941	0	0	1		1	0	0		0	0	0	0	1	0		0	0	1	0	0
Glossosomatidae	Protoptila maculata (Hagen) 1861	14	19	9		33	0	9		0	17	6	7	9	3		4	20	17	1	0
Glossosomatidae	Protoptila palina Ross 1941	0	1	0		1	0	0		0	0	0	0	1	0		0	1	0	0	0
Glossosomatidae	Protoptila tenebrosa (Walker) 1852	0	0	1		0	0	1		0	0	0	0	0	1		0	0	1	0	0
Goeridae	Goera stylata Ross 1938	0	0	2		0	0	2		0	0	0	1	0	1		2	0	0	0	0
Helicopsychidae	Helicopsyche borealis (Hagen) 1861	33	26	25		55	19	10		0	18	2	13	32	19		34	29	16	4	1
Hydropsychidae	Cheumatopsyche analis (Banks) 1908	56	58	38		104	29	19		11	43	11	22	30	35		51	53	18	15	15
Hydropsychidae	Cheumatopsyche aphanta Ross 1938	3	2	0		5	0	0		0	1	0	0	4	0		2	1	2	0	0
Hydropsychidae	Cheumatopsyche burksi Ross 1941	6	0	12		3	5	10		0	0	1	5	4	8		3	7	6	2	0
Hydropsychidae	Cheumatopsyche campyla Ross 1938	59	32	44		83	28	24		6	24	3	25	44	33		29	41	47	12	6
Hydropsychidae	Cheumatopsyche lasia Ross 1938	2	0	0		2	0	0		0	0	0	0	2	0		0	1	0	0	1
Hydropsychidae	Cheumatopsyche minuscula (Banks) 1907	0	1	0		1	0	0		0	0	0	0	1	0		0	1	0	0	0
Hydropsychidae	Cheumatopsyche oxa Ross 1938	37	22	20		58	9	12		3	15	10	12	24	15		33	30	5	4	7
Hydropsychidae	Cheumatopsyche pasella Ross 1941	19	21	15		35	15	5		4	20	2	6	9	14		13	17	18	6	1
Hydropsychidae	Cheumatopsyche sordida (Hagen) 1861	3	14	1		17	0	1		0	14	0	0	3	1		0	6	10	2	0
Hydropsychidae	Cheumatopsyche speciosa (Banks) 1904	2	2	3		4	2	1		1	2	0	0	1	3		0	0	3	1	3
Hydropsychidae	Diplectrona metaqui Ross 1970	3	0	1		2	1	1		0	0	0	1	2	1		4	0	0	0	0
Hydropsychidae	Diplectrona modesta Banks 1908	19	1	22		19	9	14		0	1	0	14	16	11		36	2	1	1	2
Hydropsychidae	Homoplectra doringa (Milne)	1	0	5		0	6	0		0	0	0	2	0	4		5	1	0	0	0
Hydropsychidae	Hydropsyche aerata Ross 1938	5	2	4		7	1	3		1	1	0	0	5	4		0	2	8	0	1
Hydropsychidae	Hydropsyche alternans (Walker) 1852	1	1	0		1	1	0		0	1	0	0	1	0		0	1	0	0	1
Hydropsychidae	Hydropsyche arinale Ross 1938	1	1	0		2	0	0		0	1	0	0	1	0		0	0	1	0	1
Hydropsychidae	Hydropsyche betteni Ross 1938	40	58	16		92	17	5		7	50	10	8	20	19		51	40	8	9	6
Hydropsychidae	Hydropsyche bronta Ross 1938	36	37	14		69	16	2		2	36	8	12	18	11		34	37	8	5	3
Hydropsychidae	Hydropsyche cheilonis Ross 1938	29	3	14		30	12	4		1	1	0	11	23	10		5	22	14	2	3
Hydropsychidae	Hydropsyche cuanis Ross 1938	3	10	2		12	2	1		0	8	0	1	3	3		2	8	4	0	1
Hydropsychidae	Hydropsyche depravata Hagen 1861	10	2	4		12	2	2		0	2	1	4	7	2		2	10	2	1	1
Hydropsychidae	Hydropsyche dicantha Ross 1938	10	2	7		8	10	1		0	2	0	8	4	5		4	8	4	2	1
Hydropsychidae	Hydropsyche frisoni Ross 1938	4	2	7		6	3	4		0	2	0	3	5	3		0	5	8	0	0
Hydropsychidae	Hydropsyche hageni Banks 1905	1	0	0		1	0	0		0	0	0	0	1	0		0	0	1	0	0
Hydropsychidae	Hydropsyche incommoda Hagen 1861	38	21	48		53	28	24		11	14	2	18	31	31		18	26	50	5	8
Hydropsychidae	Hydropsyche morosa Hagen 1861	4	2	2		6	1	1		2	1	1	0	2	2		3	3	2	0	0
Hydropsychidae	Hydropsyche phalerata Hagen 1861	15	18	2		33	1	1		0	17	0	1	15	2		1	10	17	2	5
Hydropsychidae	Hydropsyche placoda Ross 1941	0	1	0		1	0	0		0	1	0	0	0	0		0	1	0	0	0
Hydropsychidae	Hydropsyche scalaris Hagen 1861	1	4	5		5	3	2		0	3	1	1	1	4		3	3	2	0	2
Hydropsychidae	Hydropsyche simulans Ross 1938	40	19	30		54	21	14		7	17	5	8	26	26		18	32	32	5	2
Hydropsychidae	Hydropsyche slossonae Banks 1905	9	3	1		12	1	0		0	2	0	0	9	2		7	3	1	0	2
Hydropsychidae	Hydropsyche sparna Ross 1938	20	49	3		67	4	1		2	46	2	3	16	3		25	30	10	6	1
Hydropsychidae	Hydropsyche valanis Ross 1938	5	2	2		7	1	1		0	1	0	2	3	3		1	2	2	1	3
Hydropsychidae	Macrostemum carolina (Banks) 1909	1	6	13		7	6	7		2	2	0	0	5	11		2	1	15	0	2
Hydropsychidae	Macrostemum transversum	0	0	2		0	1	1		0	0	0	0	0	2		0	0	2	0	0
Hydropsychidae	Macrostemum zebratum (Hagen) 1861	12	10	2		22	0	2		2	5	0	2	14	1		2	3	14	2	3
Hydropsychidae	Potamyia flava (Hagen) 1861	59	19	55		71	31	31		7	15	6	23	40	42		29	38	45	9	12
Hydroptilidae	Agraylea multipunctata Curtis 1834	1	15	1		16	0	1		0	12	1	1	3	0		2	4	1	10	0
Hydroptilidae	Dibusa angata Ross 1939	0	0	1		0	1	0		0	0	0	0	0	1		1	0	0	0	0
Hydroptilidae	Hydroptila ajax Ross 1938	6	6	9		12	6	3		0	6	1	7	1	6		7	12	2	0	0
Hydroptilidae	Hydroptila albicornis Hagen 1861	0	2	1		2	0	1		0	2	0	0	0	1		2	0	1	0	0
Hydroptilidae	Hydroptila amoena Ross 1938	0	0	1		0	0	1		0	0	0	1	0	0		1	0	0	0	0
Hydroptilidae	Hydroptila angusta Ross 1938	27	20	27		44	18	12		1	16	9	9	17	22		24	25	21	4	0
Hydroptilidae	Hydroptila armata Ross 1938	29	28	25		53	16	13		2	25	7	19	15	14		32	36	9	5	0
Hydroptilidae	Hydroptila consimilis Morton 1905	20	24	18		38	17	7		0	23	3	10	9	17		28	24	4	5	1
Hydroptilidae	Hydroptila delineata Morton 1905	0	2	0		2	0	0		0	1	0	0	1	0		0	0	2	0	0
Hydroptilidae	Hydroptila grandiosa Ross 1938	31	16	12		42	15	2		2	15	4	9	17	12		18	26	14	1	0
Hydroptilidae	Hydroptila gunda Milne 1939	1	0	9		0	1	9		0	0	0	6	0	4		2	8	0	0	0
Hydroptilidae	Hydroptila hamata Morton 1905	8	3	16		8	12	7		1	3	1	8	3	11		11	9	4	3	0
Hydroptilidae	Hydroptila jackmanni Blickle 1963	0	0	1		0	0	1		0	0	0	1	0	0		1	0	0	0	0
Hydroptilidae	Hydroptila perdita Morton 1905	46	10	26		49	24	9		4	8	6	18	28	18		32	30	13	6	1
Hydroptilidae	Hydroptila scolops Ross 1938	1	0	1		1	0	1		0	0	1	0	1	0		0	2	0	0	0
Hydroptilidae	Hydroptila spatulata Morton 1905	8	9	1		16	1	1		0	9	0	0	5	4		6	6	5	1	0
Hydroptilidae	Hydroptila vala Ross 1938	0	0	1		0	0	1		0	0	0	1	0	0		1	0	0	0	0
Hydroptilidae	Hydroptila waubesiana Betten 1934	48	59	35		100	22	20		8	51	9	17	29	28		47	50	27	18	0
Hydroptilidae	Ithytrichia clavata Morton 1905	0	4	0		4	0	0		0	4	0	0	0	0		0	2	1	1	0
Hydroptilidae	Leucotrichia pictipes (Banks) 1911	0	1	0		1	0	0		0	1	0	0	0	0		0	0	1	0	0
Hydroptilidae	Mayatrichia ayama Mosely 1937	1	0	1		1	0	1		0	0	0	0	1	1		0	1	1	0	0
Hydroptilidae	Neotrichia minutisimella (Chambers) 1873	0	0	2		0	0	2		0	0	0	0	0	2		0	0	2	0	0
Hydroptilidae	Neotrichia okopa Ross 1939	0	0	1		0	1	0		0	0	0	1	0	0		0	1	0	0	0
Hydroptilidae	Neotrichia vibrans Ross 1938	1	0	2		0	2	1		0	0	0	1	0	2		1	1	1	0	0
Hydroptilidae	Ochrotrichia eliaga (Ross) 1941	0	0	3		0	0	3		0	0	0	0	0	3		3	0	0	0	0
Hydroptilidae	Ochrotrichia riesi Ross 1944	0	0	1		0	0	1		0	0	0	0	0	1		1	0	0	0	0
Hydroptilidae	Ochrotrichia tarsalis (Hagen) 1861	9	9	13		15	8	8		0	7	3	6	3	12		7	14	9	1	0
Hydroptilidae	Ochrotrichia wojcickyi Blickle 1963	0	0	3		0	1	2		0	0	0	0	0	3		3	0	0	0	0
Hydroptilidae	Ochrotrichia xena (Ross) 1938	0	0	3		0	1	2		0	0	0	0	0	3		3	0	0	0	0
Hydroptilidae	Orthotrichia aegerfasciella (Chambers) 1873	15	23	30		33	20	15		0	22	3	16	7	20		24	21	4	18	1
Hydroptilidae	Orthotrichia baldufi Kingsolver & Ross 1961	0	1	1		1	1	0		0	1	0	0	0	1		0	1	0	1	0
Hydroptilidae	Orthotrichia cristata Morton 1905	16	18	14		33	11	4		1	17	2	7	8	13		14	20	3	11	0
Hydroptilidae	Oxyethira coercens Morton 1905	3	0	0		3	0	0		2	0	1	0	0	0		0	1	2	0	0
Hydroptilidae	Oxyethira dualis Morton 1905	0	1	0		1	0	0		0	1	0	0	0	0		0	1	0	0	0
Hydroptilidae	Oxyethira forcipata Mosely 1934	6	5	8		10	8	1		0	5	3	3	0	8		12	2	1	4	0
Hydroptilidae	Oxyethira grisea Betten 1834	0	1	0		1	0	0		0	0	0	0	1	0		1	0	0	0	0
Hydroptilidae	Oxyethira novasota Ross 1944	0	0	1		0	1	0		0	0	0	1	0	0		0	1	0	0	0
Hydroptilidae	Oxyethira obtatus Denning 1947	0	4	0		4	0	0		0	4	0	0	0	0		0	4	0	0	0
Hydroptilidae	Oxyethira pallida (Banks) 1904	36	42	29		73	20	14		4	37	9	17	20	20		37	38	14	18	0
Hydroptilidae	Oxyethira serrata Ross 1938	0	3	0		3	0	0		0	3	0	0	0	0		0	0	0	3	0
Hydroptilidae	Oxyethira zeronia Ross 1941	0	2	6		2	4	2		0	2	0	3	0	3		2	4	0	2	0
Hydroptilidae	Stactobiella delira (Ross) 1938	0	1	1		1	0	1		0	1	0	1	0	0		1	1	0	0	0
Lepidostomatidae	Lepidostoma liba Ross 1941	4	0	0		4	0	0		0	0	0	1	3	0		1	0	2	0	1
Lepidostomatidae	Lepidostoma sommermanae Ross 1946	2	0	0		2	0	0		0	0	0	0	2	0		1	0	0	0	1
Lepidostomatidae	Lepidostoma togatum (Hagen) 1861	0	11	0		11	0	0		0	11	0	0	0	0		0	7	3	1	0
Leptoceridae	Ceraclea alagma (Ross) 1938	1	14	0		15	0	0		0	12	0	0	3	0		2	1	2	9	1
Leptoceridae	Ceraclea ancylus (Vorhies) 1909	5	1	5		3	4	4		1	0	0	7	2	1		3	5	2	0	1
Leptoceridae	Ceraclea annulicornis (Stephens) 1836	1	0	0		1	0	0		1	0	0	0	0	0		0	0	1	0	0
Leptoceridae	Ceraclea cancellata (Betten) 1934	10	11	10		20	6	5		1	9	0	3	8	10		2	6	15	5	3
Leptoceridae	Ceraclea diluta (Hagen) 1861	0	6	0		6	0	0		1	3	0	0	2	0		0	0	0	4	2
Leptoceridae	Ceraclea enodis Whitlock & Morse 1994	1	0	0		1	0	0		0	0	0	0	0	1		0	0	1	0	0
Leptoceridae	Ceraclea flava (Banks) 1904	1	4	3		4	1	3		0	1	0	0	3	4		0	0	7	1	0
Leptoceridae	Ceraclea maculata (Banks) 1899	52	21	44		65	30	22		5	16	9	22	31	34		30	42	35	7	3
Leptoceridae	Ceraclea mentiea (Walker ) 1852	0	0	3		0	1	2		0	0	0	0	0	3		0	0	3	0	0
Leptoceridae	Ceraclea nepha (Ross) 1944	0	0	2		0	0	2		0	0	0	2	0	0		1	1	0	0	0
Leptoceridae	Ceraclea ophioderus (Ross) 1938	0	1	0		1	0	0		0	1	0	0	0	0		0	0	1	0	0
Leptoceridae	Ceraclea punctata (Banks) 1894	1	3	0		4	0	0		0	3	0	0	1	0		1	2	1	0	0
Leptoceridae	Ceraclea resurgens (Walker) 1852	0	3	1		3	1	0		1	1	0	0	1	1		1	0	0	1	2
Leptoceridae	Ceraclea spongillovorax (Resh) 1974	1	0	1		1	0	1		0	0	0	1	1	0		0	1	1	0	0
Leptoceridae	Ceraclea tarsipunctata (Vorhies) 1909	40	29	38		62	28	17		5	25	5	22	20	30		29	32	27	14	5
Leptoceridae	Ceraclea transversa (Hagen) 1861	22	23	15		38	14	8		1	21	3	13	8	14		18	20	12	7	3
Leptoceridae	Leptocerus americanus (Banks) 1899	31	43	25		70	19	10		6	38	4	12	15	24		25	31	15	22	6
Leptoceridae	Mystacides interjecta (Banks) 1914	2	4	0		6	0	0		0	3	0	0	2	1		0	0	0	5	1
Leptoceridae	Mystacides sepulchralis (Walker) 1852	5	26	4		29	4	2		1	19	1	3	7	4		6	14	5	7	3
Leptoceridae	Nectopsyche albida (Walker) 1852	7	4	2		11	0	2		1	4	0	1	6	1		1	5	2	4	1
Leptoceridae	Nectopsyche candida (Hagen) 1861	33	15	20		47	14	7		5	10	4	10	22	17		9	17	34	5	3
Leptoceridae	Nectopsyche diarina (Ross) 1944	16	16	8		30	5	5		5	13	2	5	8	7		9	13	14	2	2
Leptoceridae	Nectopsyche exquisita (Walker) 1852	9	11	1		18	3	0		0	11	0	1	7	2		1	4	8	6	2
Leptoceridae	Nectopsyche pavida (Hagen) 1861	13	24	8		34	6	5		3	24	4	4	3	7		7	18	14	6	0
Leptoceridae	Oecetis avara (Banks) 1895	9	21	2		29	3	0		0	21	1	0	5	5		5	10	13	3	1
Leptoceridae	Oecetis cinerascens (Hagen) 1861	29	53	28		75	21	14		4	46	4	18	17	21		33	32	15	26	4
Leptoceridae	Oecetis ditissa Ross 1966	7	4	7		7	7	4		0	4	0	5	2	7		10	1	3	4	0
Leptoceridae	Oecetis immobilis (Hagen 1861)	3	7	1		9	1	1		1	5	0	2	3	0		1	2	0	7	1
Leptoceridae	Oecetis inconspicua (Walker) 1852	65	73	64		128	37	37		7	58	12	37	43	45		61	67	32	35	7
Leptoceridae	Oecetis nocturna Ross 1966	15	5	18		17	12	9		0	4	6	9	7	12		11	10	12	4	1
Leptoceridae	Oecetis ochracea Curtis 1825	1	3	0		4	0	0		0	3	0	0	0	1		2	0	0	1	1
Leptoceridae	Oecetis osteni Milne 1934	3	11	0		14	0	0		2	5	0	0	6	1		0	2	1	8	3
Leptoceridae	Oecetis persimilis (Banks) 1907	10	21	22		27	17	9		1	20	3	8	2	19		16	23	10	3	1
Leptoceridae	Setodes oligius (Ross) 1938	2	2	0		3	1	0		0	2	0	1	1	0		0	2	1	1	0
Leptoceridae	Triaenodes abus Milne 1935	1	13	2		14	0	2		1	13	0	2	0	0		3	5	1	7	0
Leptoceridae	Triaenodes flavescens Banks 1900	1	2	0		3	0	0		0	0	0	0	3	0		0	0	2	1	0
Leptoceridae	Triaenodes ignitus (Walker) 1852	9	16	4		23	3	3		0	16	3	2	2	6		8	15	2	3	1
Leptoceridae	Triaenodes injustus (Hagen) 1861	12	26	23		35	15	11		2	21	3	13	6	16		16	20	13	11	1
Leptoceridae	Triaenodes marginatus Sibley 1926	14	18	5		30	3	4		4	15	5	1	4	8		12	12	8	3	2
Leptoceridae	Triaenodes melacus Ross 1947	3	11	3		14	0	3		0	11	1	2	2	1		10	4	0	3	0
Leptoceridae	Triaenodes nox Ross 1941	2	3	0		5	0	0		1	3	0	1	0	0		1	2	0	2	0
Leptoceridae	Triaenodes perna Ross 1938	2	0	2		0	3	1		0	0	0	2	0	2		2	2	0	0	0
Leptoceridae	Triaenodes tardus Milne 1934	22	36	16		53	14	7		5	25	5	10	14	15		21	20	8	23	2
Limnephilidae	Anabolia bimaculata (Walker) 1852	0	6	0		6	0	0		0	6	0	0	0	0		1	5	0	0	0
Limnephilidae	Anabolia consocia (Walker) 1852	4	7	0		11	0	0		2	4	2	0	3	0		3	3	2	0	3
Limnephilidae	Frenesia missa (Milne) 1935	4	2	0		6	0	0		0	2	0	0	4	0		5	0	0	0	1
Limnephilidae	Hydatophylax argus (Harris) 1869	0	5	0		5	0	0		1	2	0	0	2	0		1	0	1	0	3
Limnephilidae	Ironoquia kaskaskia (Ross) 1944	0	1	0		1	0	0		0	1	0	0	0	0		0	0	0	0	1
Limnephilidae	Ironoquia lyrata (Ross) 1938	1	0	0		1	0	0		0	0	0	0	1	0		0	0	1	0	0
Limnephilidae	Ironoquia punctatissima (Walker) 1852	4	4	4		7	3	2		1	3	1	2	2	3		6	3	2	1	0
Limnephilidae	Limnephilus indivisus Walker 1852	5	7	0		12	0	0		3	4	2	0	3	0		1	4	1	3	3
Limnephilidae	Limnephilus ornatus Banks 1897	1	1	0		2	0	0		1	0	0	0	1	0		0	0	0	0	2
Limnephilidae	Limnephilus rhombicus (Linneaus) 1758	0	1	0		1	0	0		1	0	0	0	0	0		0	0	0	0	1
Limnephilidae	Limnephilus submonilifer Walker 1852	8	8	2		16	2	0		3	5	2	0	6	2		4	1	4	1	8
Limnephilidae	Platycentropus radiatus (Say) 1824	5	14	1		19	1	0		5	9	0	0	5	1		10	2	3	3	2
Limnephilidae	Pseudostenophylax uniformis (Betten) 1934	1	0	3		1	3	0		0	0	0	0	1	3		1	2	1	0	0
Limnephilidae	Pycnopsyche guttifer (Walker) 1852	5	13	2		17	1	2		3	9	2	2	3	1		3	9	3	1	4
Limnephilidae	Pycnopsyche indiana (Ross) 1938	15	15	6		28	4	4		3	12	6	5	7	3		8	17	8	2	1
Limnephilidae	Pycnopsyche lepida (Hagen) 1861	7	4	0		9	2	0		1	4	0	1	3	2		3	3	3	1	1
Limnephilidae	Pycnopsyche luculenta (Betten) 1934	2	0	2		2	2	0		0	0	0	0	2	2		3	0	0	0	1
Limnephilidae	Pycnopsyche rossi Betten 1950	2	0	0		2	0	0		0	0	0	2	0	0		1	0	0	1	0
Limnephilidae	Pycnopsyche scabripennis (Rambur) 1842	4	4	3		7	3	1		1	4	0	2	1	3		5	1	1	1	3
Limnephilidae	Pycnopsyche subfasciata (Say) 1828	15	11	5		26	2	3		1	6	4	4	13	3		7	12	1	2	9
Molannidae	Molanna blenda Sibley 1926	2	0	0		2	0	0		0	0	0	1	1	0		1	0	0	1	0
Molannidae	Molanna tryphena Betten 1934	0	7	0		7	0	0		0	7	0	0	0	0		4	3	0	0	0
Molannidae	Molanna ulmerina Navas 1934	1	2	0		3	0	0		1	1	0	0	0	1		0	0	0	1	2
Molannidae	Molanna uniophila Vorhies 1909	1	13	1		15	0	0		1	7	1	0	6	0		1	2	2	9	1
Odontoceridae	Marilia flexuosa Ulmer 1905	1	1	0		2	0	0		0	1	0	0	0	1		0	0	0	1	1
Philopotamidae	Chimarra aterrima Hagen 1861	9	1	9		8	8	3		0	0	0	2	7	10		12	2	2	1	2
Philopotamidae	Chimarra feria Ross 1941	6	0	4		6	3	1		0	0	0	2	6	2		8	1	0	0	1
Philopotamidae	Chimarra moselyi Denning 1948	0	1	0		1	0	0		0	1	0	0	0	0		0	0	0	0	1
Philopotamidae	Chimarra obscura (Walker) 1852	42	19	42		53	28	22		5	17	8	24	20	29		40	40	17	6	0
Philopotamidae	Dolophilodes distinctus (Walker) 1852	7	0	2		7	1	1		0	0	0	0	7	2		6	0	1	0	2
Philopotamidae	Wormaldia moesta (Banks) 1914	5	0	4		5	2	2		0	0	0	2	3	4		6	1	0	0	2
Philopotamidae	Wormaldia shawnee (Ross) 1938	1	0	2		0	1	2		0	0	0	3	0	0		1	2	0	0	0
Phryganeidae	Agrypnia straminea Hagen 1873	1	0	1		1	1	0		1	0	0	0	0	1		0	0	0	0	2
Phryganeidae	Agrypnia vestita (Walker) 1852	2	6	2		8	0	2		0	6	0	1	2	1		1	5	0	1	3
Phryganeidae	Banksiola crotchi Banks 1943	0	7	0		7	0	0		0	7	0	0	0	0		0	0	0	6	1
Phryganeidae	Fabria inornata (Banks) 1907	0	0	1		0	0	1		0	0	0	1	0	0		0	0	0	1	0
Phryganeidae	Oligostomis ocelligera (Walker) 1852	0	0	1		0	0	1		0	0	0	1	0	0		0	1	0	0	0
Phryganeidae	Phryganea cinerea Walker 1852	2	3	0		4	1	0		0	3	0	0	1	1		0	2	0	1	2
Phryganeidae	Phryganea sayi Milne 1931	4	2	1		4	3	0		0	1	1	1	2	2		3	0	0	2	2
Phryganeidae	Ptilostomis angustipennis (Hagen) 1873	1	0	0		1	0	0		0	0	1	0	0	0		0	0	0	0	1
Phryganeidae	Ptilostomis ocellifera (Walker) 1852	8	23	6		30	5	2		3	20	2	1	4	7		17	9	3	2	6
Phryganeidae	Ptilostomis postica (Walker) 1852	4	3	1		6	2	0		1	3	0	0	2	2		2	1	2	1	2
Phryganeidae	Ptilostomis semifasciata (Say) 1828	4	6	1		9	1	1		0	5	2	1	1	2		4	4	0	1	2
Polycentropodidae	Cernotina calcea Ross 1938	1	2	12		2	7	6		0	2	0	6	1	6		6	7	1	1	0
Polycentropodidae	Cernotina spicata Ross 1938	10	3	15		12	7	9		1	2	2	7	7	9		7	10	3	8	0
Polycentropodidae	Cyrnellus fraternus (Banks) 1913	30	8	42		32	23	25		4	8	3	22	19	24		19	19	28	12	2
Polycentropodidae	Holocentropus flavus Banks 1909	0	1	0		1	0	0		0	1	0	0	0	0		0	0	1	0	0
Polycentropodidae	Holocentropus glacialis Ross 1938	1	8	0		9	0	0		0	6	0	0	3	0		1	2	0	6	0
Polycentropodidae	Holocentropus interruptus Banks 1914	0	5	1		5	0	1		0	5	0	1	0	0		0	1	2	3	0
Polycentropodidae	Neureclipsis crepuscularis (Walker) 1852	14	28	23		39	13	13		5	21	0	11	11	17		9	29	23	4	0
Polycentropodidae	Neureclipsis piersoni Frazer & Harris 1991	1	0	1		1	1	0		1	0	0	0	0	1		0	0	2	0	0
Polycentropodidae	Nyctiophylax affinis (Banks) 1897	5	5	9		8	6	5		2	3	0	8	3	3		6	3	3	6	1
Polycentropodidae	Nyctiophylax moestus Banks 1911	18	18	26		33	15	14		2	17	3	16	10	14		24	28	5	4	1
Polycentropodidae	Plectrocnemia cinereus (Hagen) 1861	23	27	17		43	15	9		3	19	3	15	14	13		20	24	6	15	2
Polycentropodidae	Plectrocnemia clinei (Milne) 1936	0	1	0		1	0	0		0	1	0	0	0	0		0	0	0	1	0
Polycentropodidae	Plectrocnemia crassicornis (Walker) 1852	0	3	1		3	1	0		0	3	0	0	0	1		2	2	0	0	0
Polycentropodidae	Plectrocnemia nascotius Ross (1941)	0	4	0		4	0	0		0	4	0	0	0	0		0	2	0	2	0
Polycentropodidae	Plectrocnemia remotus Banks 1911	1	3	1		4	1	0		0	2	0	1	2	0		0	1	1	2	1
Polycentropodidae	Polycentropus centralis Banks 1914	11	0	20		6	12	13		0	0	0	17	5	9		19	6	2	3	1
Polycentropodidae	Polycentropus chelatus Ross & Yamamoto 1965	0	0	1		0	0	1		0	0	0	1	0	0		1	0	0	0	0
Polycentropodidae	Polycentropus confusus Hagen 1861	5	6	1		10	2	0		0	6	0	0	1	5		5	6	1	0	0
Polycentropodidae	Polycentropus elarus Ross 1944	1	0	0		1	0	0		0	0	0	0	1	0		1	0	0	0	0
Polycentropodidae	Polycentropus pentus Ross 1941	0	0	1		0	0	1		0	0	0	1	0	0		1	0	0	0	0
Psychomyiidae	Lype diversa (Banks) 1914	7	28	8		34	4	5		0	27	1	4	4	7		15	22	4	2	0
Psychomyiidae	Psychomyia flavida Hagen 1861	13	14	13		25	4	11		3	12	0	10	7	8		9	21	9	1	0
Rhyacophilidae	Rhyacophila fenestra Ross 1938	8	0	11		7	9	3		0	0	0	4	7	8		14	3	1	0	1
Rhyacophilidae	Rhyacophila glabberima Ulmer 1907	0	0	1		0	1	0		0	0	0	0	0	1		1	0	0	0	0
Rhyacophilidae	Rhyacophila ledra Ross 1939	2	0	6		0	6	2		0	0	0	3	0	5		4	2	0	0	2
Rhyacophilidae	Rhyacophila lobifera Betten 1934	6	2	18		7	13	6		0	0	0	6	9	11		19	6	1	0	0
Rhyacophilidae	Rhyacophila parantra Ross 1948	1	0	6		1	3	3		0	0	0	0	1	6		4	0	0	1	2
Rhyacophilidae	Rhyacophila vibox Milne 1936	1	0	1		1	0	1		0	0	0	1	1	0		2	0	0	0	0
Thremmatidae	Neophylax ayanus Ross 1938	1	3	2		4	1	1		0	3	0	1	0	2		0	5	0	0	1
Thremmatidae	Neophylax concinnus MacLachlan 1871	15	3	14		17	10	5		0	2	0	5	13	12		25	4	0	1	2
Thremmatidae	Neophylax fuscus Banks 1903	1	1	1		2	1	0		1	0	0	0	1	1		2	1	0	0	0
		Central plains	Mixed Wood Plains	Southeastern Plains		Wisconsin	Illinoian	Unglaciated		Kankakee	Lake Michigan	Maumee	Ohio	Wabash	White		Small stream	Medium river	Large river	Lake or reservoir	unknown
	Total species	160	155	159		185	133	134		78	145	68	124	146	144		156	150	134	116	106
	Total species occurences	1760	1770	1503		3257	1016	758		222	1470	255	802	1132	1152		1515	1649	1029	582	258
