# Supplementary material for: ﻿Updated checklist, habitat affinities, and changes over time of the Indiana (USA) caddisfly fauna (Insecta, Trichoptera)
Source: Zookeys. 2024 Oct 25;1216:201–18. doi: 10.3897/zookeys.1216.129914 (PMC11530762; doi:10.3897/zookeys.1216.129914)
Supplement: Supplementary material 3 — Specific collection data for the new Indiana state caddisfly species records reported herein [file zookeys-1216-201_article-129914__-s003.xlsx]

## Sheet: New record data
		Collection data for new Indiana state caddisfly records
Family	Species	County	Collecting site	Latitude	Longitude	Collection date	Collector	Collecting method	Life stage	Abundance
Brachycentridae	Micrasema wataga Ross 1938	Harrison	Blue River, State Route 62, upstream of White Cloud	38.2344	-86.2275	2018-05-13	RE DeWalt	Ultraviolet light trap	Adult male and female	322
Brachycentridae	Micrasema wataga Ross 1938	Harrison	Blue River, Blue River Chapel Access, 3 km west of White Cloud	38.2275	-86.2556	2018-05-13	RE DeWalt	Ultraviolet light trap	Adult male and female	31
Glossosomatidae	Agapetus spinosus Etnier & Way 1973	Jefferson	Marble Creek, W 1100 N, West of Big Oaks Wildlife Refuge	38.8983	-85.4646	2022-07-11	DC Houghton et al.	Ultraviolet light trap	Adult male	4
Glossosomatidae	Protoptila georgiana Denning 1948	Jefferson	Marble Creek, W 1100 N, West of Big Oaks Wildlife Refuge	38.8983	-85.4646	2022-07-11	DC Houghton et al.	Ultraviolet light trap	Adult male	2
Glossosomatidae	Protoptila lega Ross 1941	Vermillion	Vermilion River, 3.5 km NW Eugene at Forest Glen Rd., Forest Glen Preserve	39.9935	-87.5019	2018-08-18	EA Newman	Dipnet	Mature male pupae	4
Hydroptilidae	Ithytrichia clavata Morton 1905	Elkhart	Christiana Creek, Willowdale Park, city of Elkhart	41.701	-85.9795	2022-09-17	DC Houghton et al.	Ultraviolet light trap	Adult male	34
Hydroptilidae	Ithytrichia clavata Morton 1905	Elkhart	Elkhart River, Beardsley Park, City of Elkhart	41.6925	-85.9756	2022-09-17	DC Houghton et al.	Ultraviolet light trap	Adult male	4
Hydroptilidae	Ithytrichia clavata Morton 1905	LaGrange	Pigeon River, N 600 E, Near Mongo	41.6938	-85.3106	2022-07-08	DC Houghton et al.	Ultraviolet light trap	Adult male	2
Hydroptilidae	Ithytrichia clavata Morton 1905	LaGrange	Pigeon River, N 600 E, Near Mongo	41.6938	-85.3106	2022-09-19	DC Houghton et al.	Ultraviolet light trap	Adult male	3
Hydroptilidae	Ithytrichia clavata Morton 1905	LaGrange	Nasby Dam Pond, Pigeon River, E 300 N, near Mongo	41.6949	-85.3228	2022-09-19	DC Houghton et al.	Ultraviolet light trap	Adult male	1
Hydroptilidae	Leucotrichia pictipes (Banks) 1911	Elkhart	Saint Joseph River, Elkhart, Island Park	41.6907	-85.9742	2018-05-20	EA Newman	Ultraviolet light trap	Adult male and female	6
Hydroptilidae	Neotrichia vibrans Ross 1938	Jackson	Negro Creek, N 1200 W	39.0033	-86.2625	2018-06-25	DC Houghton et al.	Ultraviolet light trap	Adult male	4
Hydroptilidae	Neotrichia vibrans Ross 1938	Orange	Patoka River, CR 150 W / S CR 175 W	38.4422	-86.4873	2018-06-25	DC Houghton et al.	Ultraviolet light trap	Adult male	2
Hydroptilidae	Neotrichia vibrans Ross 1938	Washington	Muscatatuck River, CR 775 South, 5 km east of Millport, Low Bridge access	38.7668	-86.0473	2020-06-13	RE DeWalt	Ultraviolet light trap	Adult male	15
Hydroptilidae	Orthotrichia baldufi Kingsolver & Ross 1961	Brown	North Fork of Salt Creek, East Kent Road	39.1438	-86.384	2022-07-10	DC Houghton et al.	Ultraviolet light trap	Adult male	1
Hydroptilidae	Orthotrichia baldufi Kingsolver & Ross 1961	Steuben	Lake James (reservoir), Jimmerson Lake Road, at public access	41.7146	-85.0681	2022-07-09	DC Houghton et al.	Ultraviolet light trap	Adult male	9
Hydroptilidae	Oxyethira novasota Ross 1944	Fayette	West Fork Whitewater River, IN, Fayette Co., WF Whitewater R., 7 km W Everton	39.5472	-85.1702	2020-06-25	EA Newman	Ultraviolet light trap	Adult male	2
Hydroptilidae	Oxyethira obtatus Denning 1947	LaGrange	Pigeon River, N 600 E, Near Mongo	41.6938	-85.3106	2022-07-08	DC Houghton et al.	Ultraviolet light trap	Adult male	1
Hydroptilidae	Oxyethira obtatus Denning 1947	Steuben	Fawn River, N 800 W, Near Orland	41.7344	-85.1421	2022-07-09	DC Houghton et al.	Ultraviolet light trap	Adult male	14
Hydroptilidae	Oxyethira obtatus Denning 1947	Steuben	Fawn River, N 500 W, Stream side of dam	41.7254	-85.0823	2022-09-19	DC Houghton et al.	Ultraviolet light trap	Adult male	1
Hydroptilidae	Oxyethira obtatus Denning 1947	Steuben	Crooked Creek, below dam, N 500 W, Near Nevada Mills	41.7254	-85.0823	2022-09-19	DC Houghton et al.	Ultraviolet light trap	Adult male	1
Hydroptilidae	Oxyethira zeronia Ross 1941	Brown	North Fork of Salt Creek, East Kent Road	39.1438	-86.384	2022-07-10	DC Houghton et al.	Ultraviolet light trap	Adult male	1
Hydroptilidae	Oxyethira zeronia Ross 1941	Brown	Yellowwood Lake (reservoir), near Jackson Creek Road, at dam	39.1765	-86.3399	2022-07-10	DC Houghton et al.	Ultraviolet light trap	Adult male	2
Hydroptilidae	Oxyethira zeronia Ross 1941	Brown	Yellowwood Lake (reservoir), Yellowwood Lake Road	39.1922	-86.3457	2022-07-10	DC Houghton et al.	Ultraviolet light trap	Adult male	1
Hydroptilidae	Oxyethira zeronia Ross 1941	Crawford	Blue River, Canoe Access at Rothrock Mill Road, 6 km south of Milltown	38.2729	-86.2747	2018-06-26	RE DeWalt	Ultraviolet light trap	Adult male	1
Hydroptilidae	Oxyethira zeronia Ross 1941	Crawford	Otter Creek, Otter Creek Road / Highway 12	38.2972	-86.5221	2020-06-10	RE DeWalt	Ultraviolet light trap	Adult male	1
Hydroptilidae	Oxyethira zeronia Ross 1941	Dearborn	South Hogan Creek, Boyd Road	39.0644	-85.0969	2018-06-27	DC Houghton et al.	Ultraviolet light trap	Adult male	1
Hydroptilidae	Oxyethira zeronia Ross 1941	LaGrange	Fly Creek, E 250 N	41.6778	-85.3979	2022-07-08	DC Houghton et al.	Ultraviolet light trap	Adult male	1
Hydroptilidae	Oxyethira zeronia Ross 1941	Steuben	Fawn River, N 800 W, Near Orland	41.7344	-85.1421	2022-07-09	DC Houghton et al.	Ultraviolet light trap	Adult male	1
Lepidostomatidae	Lepidostoma liba Ross 1941	Wayne	Hartís Pond, near Milton, Washington Township at Hiser Station Road	39.7879	-85.0821	1975-09-07	JW Hart	Ultraviolet light trap	Adult male	2
Leptoceridae	Ceraclea annulicornis (Stephens) 1836	Starke	Kankakee River, 0.25 km North of English Lake, Yellow and Kankakee Rivers FWMA	41.2714	-86.8249	2006-06-27	RE DeWalt	Ultraviolet light trap	Adult male	1
Leptoceridae	Ceraclea enodis Whitlock & Morse 1994	Marion	West Fork White River, Indianapolis, Fairbanks Art and Nature Park	39.8266	-86.192	2019-06-29	RE DeWalt, SK Ferguson	Ultraviolet light trap	Adult male	4
Leptoceridae	Ceraclea nepha (Ross) 1944	Perry	East Deer Creek, Triplett Rd, 12.5 km East of Tell City, Hoosier National Forest	37.9514	-86.6272	2020-06-09	EA Newman	Ultraviolet light trap	Adult male	2
Leptoceridae	Ceraclea nepha (Ross) 1944	Harrison	Blue River, 5 km South of Milltown, Canoe Access at Rothrock Mill Road	38.2729	-86.2747	2018-05-13	EA Newman	Ultraviolet light trap	Adult male	1
Leptoceridae	Triaenodes perna Ross 1938	Jefferson	Little Graham Creek, County Road 675 E	38.9528	-85.4886	2022-07-11	DC Houghton et al.	Ultraviolet light trap	Adult male	1
Leptoceridae	Triaenodes perna Ross 1938	Jefferson	Marble Creek, W 1100 N, West of Big Oaks Wildlife Refuge	38.8983	-85.4646	2022-07-11	DC Houghton et al.	Ultraviolet light trap	Adult male	2
Leptoceridae	Triaenodes perna Ross 1938	Franklin	West Fork Whitewater River, Laurel	39.4977	-85.1828	2020-06-25	EA Newman	Ultraviolet light trap	Adult female	1
Polycentropodidae	Polycentropus pentus Ross 1941	Crawford	unnamed tributary of Turkey Fork, State Route 62, 5.1 km west of Leavenworth	38.2053	-86.3988	2018-06-26	RE DeWalt	Ultraviolet light trap	Adult male	1
